# Supplementary material for: Laboratory Evaluation of Indigenous and Commercial Entomopathogenic Nematodes against Red Palm Weevil, Rhynchophorus ferrugineus (Coleoptera: Curculionidae)
Source: Insects. 2024 Apr 19;15(4):290. doi: 10.3390/insects15040290 (PMC11050374; doi:10.3390/insects15040290)
Supplement: Supplementary file 1 [file insects-15-00290-s001.zip]

Archive with 1 entries (1 files):
- insects-2924097-supplementary.pdf
